# Supplementary material for: Transcriptomic profiles conducive to immune-mediated tumor rejection in human breast cancer skin metastases treated with Imiquimod
Source: Sci Rep. 2019 Jun 12;9:8572. doi: 10.1038/s41598-019-42784-9 (PMC6561945; doi:10.1038/s41598-019-42784-9)
Supplement: Supplementary file 2 — Supplementary File 1 [file 41598_2019_42784_MOESM2_ESM.csv]

Sample Name	ICRscore	ICR cluster	Response	Treatment	HER2	HR	Patient.ID	A2M	ABCB1	ABL1	ADA	ADORA2A	AICDA	AIRE	AKT3	ALCAM	AMBP	AMICA1	ANP32B	ANXA1	APOE	APP	ARG1	ARG2	ATF1	ATF2	ATG10	ATG12	ATG16L1	ATG5	ATG7	ATM	AXL	BAGE	BATF	BAX	BCL10	BCL2	BCL2L1	BCL6	BID	BIRC5	BLK	BLNK	BMI1	BST1	BST2	BTK	BTLA
2a	142	ICR low	non responder	pre	HER2 negative	HR negative	2	11.13998654	8.666447048	8.116931967	7.72803954	7.062066381	3.490890979	7.062066381	8.645998353	6.25950201	6.191842673	8.935281094	9.4446254	10.75917612	10.85600964	11.53888095	7.829587972	5.920263522	6.162781534	6.698109932	7.386032215	6.488859406	8.436502045	7.533062001	7.386032215	7.42599737	8.381925474	8.582694768	5.955838768	8.728330833	9.298798624	7.870249114	8.848323652	8.458867956	6.511080557	7.533062001	1.960233672	4.833269621	6.305064221	7.214598403	7.652367729	6.930027641	7.472175499
1a	119	ICR low	non responder	pre	HER2 positive	HR positive	1	11.13998654	7.075452408	8.666447048	7.292790375	7.340545579	5.123966175	5.986595811	8.731934167	9.727842831	7.606229376	7.606229376	8.874360886	9.872060161	10.55428366	11.41354992	5.123966175	6.22753773	7.499380025	8.411979629	7.112520957	6.496224645	8.620850981	7.270476382	7.95296142	5.538441163	8.853545436	6.937013285	7.270476382	8.896359842	8.393671997	9.200029601	9.520299465	7.981806284	5.986595811	7.526403871	4.47000804	7.292790375	8.247473634	7.340545579	9.592552225	6.937013285	6.107439414
4a	185	ICR medium	non responder	pre	HER2 negative	HR positive	4	9.211351442	7.182862967	8.567903803	7.397623833	8.230280182	4.628810041	5.791390836	9.423012144	8.387931152	6.035871302	7.359996576	9.817976933	8.567903803	8.993249777	11.13998654	3.946379968	6.035871302	7.967838662	8.723654546	7.397623833	6.941179688	9.584731191	8.128361717	8.652596288	7.420202362	7.928588695	7.159679007	7.28452917	8.935281094	8.582694768	9.780932375	9.191878134	8.527885028	5.578674597	9.191878134	4.628810041	6.869347076	8.896359842	6.999443384	11.91334665	7.078344311	6.999443384
7a	184	ICR medium	non responder	pre	HER2 positive	HR positive	7	10.33084617	7.558583342	8.144116493	7.214598403	7.474147013	3.946379968	6.636130649	8.685870086	6.290157118	5.411489803	8.649301093	8.826026051	10.08072594	9.584731191	10.8357852	7.759759217	5.268565392	7.037196876	7.506158791	6.147567461	6.25950201	7.931971083	6.972771621	7.981806284	7.246327917	8.572167288	7.658488211	7.008551176	9.293233096	8.685870086	7.916625922	9.280106676	9.158664908	5.268565392	7.691180811	3.710255419	5.66102984	7.35315234	6.786535105	9.74723318	7.177727853	6.614691442
3a	143	ICR low	non responder	pre	HER2 positive	HR positive	3	11.41354992	7.720671787	8.520343668	7.126820606	6.778643909	3.133296366	6.636130649	8.968256387	6.921268207	6.874893001	8.384629977	9.144938598	10.90199866	10.55428366	11.13998654	6.271392992	5.535877994	6.501643154	7.944981032	6.636130649	7.177727853	8.242712652	6.978453067	8.171107977	7.027954362	8.792538167	8.893045509	6.184317492	8.685870086	9.205701627	8.536902837	9.249600887	8.728330833	6.547612735	7.337777981	4.251482411	4.251482411	7.687156944	7.126820606	8.829988262	7.126820606	6.921268207
5a	197	ICR medium	responder	pre	HER2 positive	HR positive	5	11.13998654	7.72803954	7.799257334	7.506158791	7.46126712	2.69926011	6.901624929	8.462331	9.4446254	6.010374248	8.520343668	8.689685732	10.36970877	10.67008913	11.07078678	6.271392992	5.673476924	6.496224645	7.645586386	7.004431166	6.416275023	7.960021849	7.262711501	8.455396579	7.190729048	8.848323652	7.190729048	6.254142847	9.359851116	8.645998353	9.21836495	9.412254918	7.076060656	6.254142847	6.309021532	2.69926011	5.447031553	8.014179172	6.748251563	8.167766232	7.018509692	6.65978188
8a	165	ICR medium	partial responder	pre	HER2 negative	HR positive	8	11.03939332	8.400497904	9.183680349	7.257405523	8.586711975	4.058749412	6.698109932	8.407905044	11.41354992	6.377590137	7.567243105	8.151896543	9.056869679	9.710804282	10.0599418	5.826484931	5.746001981	7.214598403	8.853545436	7.810419003	6.632722622	9.022886188	7.062066381	8.60056688	6.881859594	7.875042803	7.416480881	7.752694242	9.4446254	9.592552225	11.53888095	10.67008913	6.901624929	6.305064221	6.614691442	3.774819997	6.488859406	8.005677176	6.933616896	10.70347808	7.590718028	6.591302606
6a	121	ICR low	responder	pre	HER2 negative	HR positive	6	10.55428366	7.68917028	8.271182866	7.396417476	6.996466427	3.692859562	7.018509692	8.753785022	8.542848087	5.823940382	8.206174945	8.61363064	9.913989832	9.74723318	11.41354992	6.219773551	5.580456442	7.346452789	8.023892934	6.996466427	6.501643154	8.735528524	7.652367729	8.209486874	6.715867637	9.133651177	7.340545579	6.11742233	9.244898948	8.840270453	9.372640642	8.950430139	8.222268132	6.458647555	6.614691442	2.837312556	5.66102984	9.584731191	7.506158791	7.551458339	7.008551176	6.596059274
2b	137	ICR low	non responder	post	HER2 negative	HR negative	2	10.75917612	7.361658715	8.182288817	7.617063344	7.214598403	2.876394159	6.22753773	8.643141428	7.887344389	4.882856993	8.689685732	8.910082406	11.03939332	9.540381142	11.32534165	6.699967123	4.710875296	7.273976216	8.235555052	7.491387151	5.968566003	8.100705041	7.730073108	8.146010136	6.530952487	9.412254918	6.655369719	6.377590137	9.183680349	8.628035366	7.816187682	9.211351442	8.498771935	5.830404287	7.63599013	3.963705307	6.064628261	7.829587972	7.687156944	7.938103811	6.794716397	6.785640456
1b	170	ICR low	non responder	post	HER2 positive	HR positive	1	10.21381392	7.883907146	7.883907146	6.748582828	7.610240511	4.76939158	7.754897938	8.805425477	9.584731191	7.018509692	6.878380503	6.48233908	9.200029601	9.056869679	10.58092393	6.326069892	6.48233908	5.516586468	6.132808157	6.748582828	6.326069892	9.380768133	7.35315234	7.35315234	8.144116493	8.805425477	10.90199866	7.179853122	8.997428261	9.889113196	9.417643557	9.634271073	7.179853122	6.748582828	7.35315234	5.516586468	4.76939158	6.878380503	7.754897938	9.380768133	8.009986032	7.486829995
4b	186	ICR medium	non responder	post	HER2 negative	HR positive	4	10.34044439	7.221958622	8.685870086	7.55407077	8.878451393	4.240457447	7.138079769	8.829988262	8.147901296	6.941179688	7.890773463	9.366260051	8.462331	9.205701627	11.82138636	6.425021782	5.980710829	7.730073108	8.167766232	7.623209356	7.76460417	9.469612566	8.209486874	8.209486874	7.37284874	7.138079769	8.893045509	6.425021782	9.205701627	8.810315566	10.55428366	9.056869679	8.640278834	5.980710829	8.379215892	3.428778891	5.255913749	8.209486874	6.74363109	12.06538205	7.684487842	7.138079769
7b	216	ICR medium	non responder	post	HER2 positive	HR positive	7	10.90199866	8.031323854	8.13884454	7.648227239	8.167766232	4.590811576	7.648227239	9.022886188	5.757073265	5.902148969	8.745562988	8.119172962	9.280106676	8.539878525	11.13998654	8.685870086	5.571591492	6.393771193	7.102900852	6.695463211	6.695463211	8.20783186	7.143533088	7.998338324	7.766789763	8.896359842	9.359851116	5.902148969	9.634271073	9.501489528	8.29434792	8.29434792	7.504612945	6.188489943	6.299562924	2.85698569	4.017365205	6.188489943	6.832597333	10.00415374	7.530633112	6.755484327
3b	268	ICR medium	non responder	post	HER2 positive	HR positive	3	10.01060241	6.993462085	8.146010136	7.376342483	6.633830773	3.443896686	6.725127635	8.135507295	7.840085516	6.755905712	7.474147013	9.114583384	8.922547239	10.51035622	11.48805759	6.176709228	5.522807088	7.439919167	7.963217612	7.55407077	6.845631177	8.675862232	7.010556078	8.398308146	7.275001226	8.840270453	7.606229376	7.397623833	9.939006136	8.910082406	9.056869679	9.639212941	8.792538167	6.259048814	8.42596591	2.224387628	6.451571741	8.735528524	7.090145509	10.85600964	6.575851198	6.839117161
5b	307	ICR high	responder	post	HER2 positive	HR positive	5	10.85600964	8.155880756	7.867840494	8.056783332	7.474147013	2.824958741	6.851346936	8.968256387	6.773242253	5.916536357	8.715703577	8.265518356	10.2898179	10.33084617	10.64987111	6.503577319	6.171602161	5.71352399	7.673079357	6.66452284	6.731756017	8.155880756	7.002315751	8.381925474	7.287210234	8.628035366	7.806839582	6.41344811	9.31743664	8.694148912	9.191878134	9.372640642	7.272950478	6.201382691	6.851346936	3.930737338	4.330177419	7.706968637	7.226370043	9.254287552	7.044715138	7.251535667
8b	330	ICR high	partial responder	post	HER2 negative	HR positive	8	9.803024167	7.935345559	7.363318941	7.565425815	7.730073108	2.325710208	7.145792072	8.003481019	7.478405614	6.38276991	8.974439686	7.960021849	11.16639437	9.469612566	10.94148875	8.669653537	5.529001	6.201382691	5.651607847	6.446866186	6.896423232	8.233170262	7.115024137	7.893218092	7.077202935	8.049962531	8.579559902	6.01625812	9.696800216	8.993249777	8.301589075	8.363747385	7.055292605	6.38276991	6.586126707	3.692859562	5.134259451	6.622234891	7.010556078	10.58092393	7.179853122	7.363318941
6b	656	ICR high	responder	post	HER2 negative	HR positive	6	8.753785022	7.136629112	7.68917028	7.174232873	6.863775878	2.876394159	6.470338579	7.735268302	6.339593946	5.637919927	8.761112789	8.400497904	10.94148875	8.001281513	9.939006136	6.767505834	5.692406274	6.601130067	7.275001226	6.38276991	6.263586112	7.603946187	7.004431166	7.72803954	6.499706393	8.490499935	6.753492557	6.539216983	8.640278834	8.384629977	7.363318941	8.539878525	7.759759217	5.913562636	6.740109608	2.529977074	5.792627636	6.885330315	7.255595147	9.889113196	6.962209188	7.563606233
[truncated: 688 more columns]
